# Supplementary material for: ﻿Arundinellamainlingensis (Poaceae), a new species from Xizang, China
Source: PhytoKeys. 2025 Jun 3;257:65–78. doi: 10.3897/phytokeys.257.151771 (PMC12152490; doi:10.3897/phytokeys.257.151771)
Supplement: XML Treatment for Arundinella mainlingensis [file phytokeys.257.151771-treatment1.xml]

<!DOCTYPE tp:taxon-treatment
  PUBLIC "-//TaxonX//DTD Taxonomic Treatment Publishing DTD v0 20100105//EN" "tax-treatment-NSO.dtd">
<tp:taxon-treatment xmlns:tp="http://www.plazi.org/taxpub"><tp:treatment-meta><kwd-group><label>Taxon classification</label><kwd>
                <named-content content-type="kingdom">Plantae</named-content>
              </kwd><kwd>
                <named-content content-type="order">Poales</named-content>
              </kwd><kwd>
                <named-content content-type="family">Poaceae</named-content>
              </kwd></kwd-group><mixed-citation publication-type="journal"><person-group><name><surname>Tian</surname><given-names>Yu-Wei</given-names></name><name><surname>Zhang</surname><given-names>Xie-Yong</given-names></name><name><surname>Yan</surname><given-names>Ping</given-names></name><name><surname>Chen</surname><given-names>Wen-Li</given-names></name></person-group><article-title>﻿<italic><tp:taxon-name><tp:taxon-name-part taxon-name-part-type="genus" reg="Arundinella">Arundinella</tp:taxon-name-part><tp:taxon-name-part taxon-name-part-type="species" reg="mainlingensis">mainlingensis</tp:taxon-name-part></tp:taxon-name></italic> (<tp:taxon-name><tp:taxon-name-part taxon-name-part-type="family">Poaceae</tp:taxon-name-part></tp:taxon-name>), a new species from Xizang, China</article-title><source>PhytoKeys</source><day>03</day><month>06</month><year>2025</year><volume>257</volume><fpage>65</fpage><lpage>78</lpage><pub-id pub-id-type="doi">10.3897/phytokeys.257.151771</pub-id></mixed-citation></tp:treatment-meta><tp:nomenclature><label>﻿1.</label><tp:taxon-name>
              <object-id xmlns:xlink="http://www.w3.org/1999/xlink" content-type="arpha" xlink:type="simple">63FB5E31-E125-5BEF-A960-00A9E21F44D2</object-id>
              <tp:taxon-name-part taxon-name-part-type="genus" reg="Arundinella">Arundinella</tp:taxon-name-part>
              <tp:taxon-name-part taxon-name-part-type="species" reg="mainlingensis">mainlingensis</tp:taxon-name-part>
              <object-id xmlns:xlink="http://www.w3.org/1999/xlink" content-type="ipni" xlink:type="simple">urn:lsid:ipni.org:names:77362643-1</object-id>
            </tp:taxon-name><tp:taxon-authority>W.L.Chen &amp; Y.W.Tian</tp:taxon-authority><tp:taxon-status xmlns:xlink="http://www.w3.org/1999/xlink" xlink:type="simple">sp. nov.</tp:taxon-status><xref ref-type="fig" rid="F3">Figs 3</xref><xref ref-type="fig" rid="F4">, 4</xref></tp:nomenclature><tp:treatment-sec sec-type="material" id="SECID0EUEAG"><title>Type.</title><p>China • Xizang, Mainling, roadside cliffs, <named-content xmlns:xlink="http://www.w3.org/1999/xlink" content-type="dwc:verbatimCoordinates" xlink:type="simple"><named-content content-type="geo-json" specific-use="{&#34;type&#34;:&#34;Point&#34;,&#34;coordinates&#34;:[94.403800,29.624097]}" id="NCID0E4EAG" xlink:type="simple">29°37′26.75″N, 94°24′13.68″E</named-content></named-content> (DMS), 2922 m elev., 23 Aug 2021, <italic>W.L. Chen, X.Y. Zhang 2021-330</italic> (holotype: PE 02534862!; isotypes: PE 02534861! and 02534864!).</p></tp:treatment-sec><tp:treatment-sec sec-type="description" id="SECID0EEFAG"><title>Description.</title><p><bold><italic>Perennials</italic></bold>, usually densely tufted. <bold><italic>Culms</italic></bold> 15–35 cm tall, 1–1.5 mm in diam., glabrous, with 3 or 4 nodes. <bold><italic>Leaf sheaths</italic></bold> with long marginal hairs; <bold><italic>ligules</italic></bold> truncate, shorter than 0.1 mm; <bold><italic>basal blades</italic></bold> 3–7 cm long, 1–3 mm wide, firm, densely covered with tubercle-based hairs on the margins and adaxial surface, glabrous on the abaxial surface; basal leaves well-developed, clustered at the base, <bold><italic>cauline blades</italic></bold> 4–8 (–10) cm long, 1–3 mm wide, few. <bold><italic>Panicles</italic></bold> 7–15 cm long, contracted, rachis glabrous or slightly scabrid. <bold><italic>Spikelets</italic></bold> 4–5 mm long, 2-flowered, purple, glabrous, in pairs, one long-pedicelled, the pedicel 3 mm long and one short-pedicelled, the pedicel ca. 1 mm long; <bold><italic>lower glumes</italic></bold> 3–3.5 mm long, ovate-lanceolate, 3-veined; <bold><italic>upper glumes</italic></bold> 4–5 mm long, 5-veined; <bold><italic>lower florets</italic></bold> ca. 4 mm long, male or neuter; <bold><italic>lemmas</italic></bold> glabrous, 5-veined; <bold><italic>upper florets</italic></bold> ca. 2.5 mm long, bisexual; <bold><italic>callus</italic></bold> hairy, the hairs ca. 1/3 the length of the floret; <bold><italic>lemmas</italic></bold> of the upper floret slightly scabrid on back, 5-veined, apex awned, the awns ca. 3.5 mm long, geniculate with brown twisted column; <bold><italic>paleas</italic></bold> slightly longer than lemma, glabrous; <bold><italic>anthers</italic></bold> 1.2–1.5 mm long, purplish-red. <bold><italic>Caryopses</italic></bold> ca. 1.5 mm long, obovate-oblong, brownish.</p><fig id="F4" position="float" orientation="portrait"><object-id xmlns:xlink="http://www.w3.org/1999/xlink" content-type="doi" xlink:type="simple">10.3897/phytokeys.257.151771.figure4</object-id><object-id xmlns:xlink="http://www.w3.org/1999/xlink" content-type="arpha" xlink:type="simple">357FD5BD-563D-5F99-A3C7-31356A546746</object-id><label>Figure 4.</label><caption><p>Holotype of <italic><tp:taxon-name><tp:taxon-name-part taxon-name-part-type="genus" reg="Arundinella">Arundinella</tp:taxon-name-part><tp:taxon-name-part taxon-name-part-type="species" reg="mainlingensis">mainlingensis</tp:taxon-name-part></tp:taxon-name></italic> (<italic>W.L. Chen, X.Y. Zhang 2021-330</italic>).</p></caption><graphic xmlns:xlink="http://www.w3.org/1999/xlink" xlink:href="phytokeys-257-065_article-151771__-g004.jpg" position="float" orientation="portrait" xlink:type="simple" id="oo_1344115.jpg"><uri content-type="original_file" xlink:type="simple">https://binary.pensoft.net/fig/1344115</uri></graphic></fig></tp:treatment-sec><tp:treatment-sec sec-type="distribution" id="SECID0E3HAG"><title>Distribution and habitat.</title><p>The new species is known from Nyingchi, Mainling, Bomê in Xizang, China. It primarily grows on the cliffs along the middle reaches of the Yarlung Tsangpo River, as well as in forest margins and clearings at elevations from 2200–4200 m.</p></tp:treatment-sec><tp:treatment-sec sec-type="phenology" id="SECID0EBIAG"><title>Phenology.</title><p>Flowering and Fruiting from July to September.</p></tp:treatment-sec><tp:treatment-sec sec-type="etymology" id="SECID0EGIAG"><title>Etymology.</title><p>The specific epithet refers to the type locality, Mainling (Xizang, China).</p></tp:treatment-sec><tp:treatment-sec sec-type="material" id="SECID0ELIAG"><title>Specimens examined.</title><p><bold>China. Xizang Bomê</bold> • alpine meadow in spruce forest, 2700 m elev., 27 Aug 1980, <italic>Z.C. Ni, Y.Z. Tian, Tsewang, Thubten 1383</italic> (PE00261953, XZ0008588) • south hillsides, 3150 m elev., 3 Sep 1973, <italic>J.Y. Zhang 1434</italic> (PE01400609) • hillside meadows, 2200 m elev., 19 Jul 1965, <italic>J.S. Ying, D.Y. Hong 650642</italic> (PE00261949, 00261947, 00261959) • 3140 m elev., 20 Sep 1973, <italic>Qinghai-Xizang Expedition 1460</italic> (PE00261950, KUN320833); <bold>Mainling</bold> • cliffs and forest, 2895–2950 m elev., 26 Oct 2021, <italic>W.L. Chen, Y.H. Ma IGDBP01-157</italic> (PE) • 20 Sep 1974, <italic>Qinghai-Xizang Expedition Vegetation Group 3295</italic> (PE01469368, KUN320832) • hillsides, 3000 m elev., 12 Sep 1974, <italic>Qinghai-Xizang Expedition 74-4650</italic> (PE00261945) • hillsides, 2970 m elev., 17 Sep 1974, <italic>Qinghai-Xizang Expedition 10700</italic> (PE01803662, 01400610) • Under the shrubs, 3030 m elev., 12 Sep 2003, <italic>X.F. Gao, W.G. Tu, Y.K. Qiao, H. He 7238</italic> (CDBI0197670, 0197669) • forest, 3050 m elev., 11 Sep 2003, <italic>X.F. Gao, W.G. Tu, Y.K. Qiao, H. He 7229</italic> (CDBI0197671, 0197672) • forest, 3030 m elev., 12 Sep 2003, <italic>X.F. Gao, W.G. Tu, Y.K. Qiao, H. He 7297</italic> (CDBI0197673) • riversides, 3930 m elev., 1 Jul 1984, <italic>B.C. Wu 84-456</italic> (FGC0003249, 0003250, 0003254); <bold>Nyingchi</bold> • forest, 3050–3070 m elev., 26 Oct 2021, <italic>W.L. Chen IGDBJ01-17</italic> (PE) • forest, 3048 m elev., 24 Aug 2021, <italic>W.L. Chen, X.Y. Zhang 2021-343</italic> (PE) • roadside cliffs and forest, 2700 m elev., 12 Sep 1974, <italic>Qinghai-Xizang Expedition 74-4648</italic> (PE00261952) • forest, 2200 m elev., 9 Sep 1980, <italic>Ecological Laboratory, Plateau Group 15438</italic> (PE01400615, 01400614, 01400613) • forest, 2250 m elev., 11 Sep 1980, <italic>Ecological Laboratory, Plateau Group 15484</italic> (PE01400612) • forest, 3250 m elev., 16 Sep 1975, <italic>Qinghai-Xizang Expedition 7966</italic> (PE01400611) • meadows, 3100 m elev., <italic>Ecological Laboratory, Plateau Group 15691</italic> (PE01400608) • riversides, 3100 m elev., 16 Sep 1975, <italic>Qinghai-Xizang Expedition 7649</italic> (PE00261951, HNWP50590) • wastelands after deforestation, 3200 m elev., 16 Sep 1975, <italic>Qinghai-Xizang Expedition 7875</italic> (PE01469369) • hillsides, 2900 m elev., <italic>s.n. 40</italic> (PE01432412) • hillside meadows, 3040 m elev., 29 Jul 1965, <italic>Y.T. Zhang, K.Y. Lang 1118</italic> (PE00261958) • hillside meadows, 3100 m elev., 31 Jul 1965, <italic>Y.T. Zhang, K.Y. Lang 1186</italic> (PE00261957, 00261956) • hillside meadows, 3040 m elev., 28 Jul 1965, <italic>Y.T. Zhang, K.Y. Lang 1065</italic> (PE00261954) • 2100 m elev., 1 Jul 1984, <italic>B.C. Wu 84-415</italic> (FGC0003251, 0003252) • hillsides, 2950 m elev., 10 Jul 1984, <italic>B.C. Wu 84-475</italic> (FGC0003253, 0003255) • shrubs, 3005 m elev., 13 Aug 2018, <italic>J. Hu, D.C. Wang, L. Li, L. Tang sc-a-084-B18</italic> (CDBI0262139) • shrubs, 3005 m elev., 13 Aug 2018, <italic>J. Hu, D.C. Wang, L. Li, L. Tang sc-a-084-B20</italic> (CDBI0261963).</p></tp:treatment-sec><tp:treatment-sec><!--Section generated to contain objects referenced in tp:taxon-treatment.--><fig id="F3" position="float" orientation="portrait"><object-id xmlns:xlink="http://www.w3.org/1999/xlink" content-type="doi" xlink:type="simple">10.3897/phytokeys.257.151771.figure3</object-id><object-id xmlns:xlink="http://www.w3.org/1999/xlink" content-type="arpha" xlink:type="simple">9B7FDFC0-6CE5-5103-A99F-DDB78B0F1517</object-id><label>Figure 3.</label><caption><p>Distribution map of <italic><tp:taxon-name><tp:taxon-name-part taxon-name-part-type="genus" reg="Arundinella">Arundinella</tp:taxon-name-part><tp:taxon-name-part taxon-name-part-type="species" reg="mainlingensis">mainlingensis</tp:taxon-name-part></tp:taxon-name></italic> and <italic><tp:taxon-name><tp:taxon-name-part taxon-name-part-type="genus" reg="Arundinelleae">A.</tp:taxon-name-part><tp:taxon-name-part taxon-name-part-type="species" reg="yunnanensis">yunnanensis</tp:taxon-name-part></tp:taxon-name></italic>. Map source: <ext-link xmlns:xlink="http://www.w3.org/1999/xlink" xlink:href="https://www.tianditu.gov.cn/" ext-link-type="uri" xlink:type="simple">https://www.tianditu.gov.cn/</ext-link>.</p></caption><graphic xmlns:xlink="http://www.w3.org/1999/xlink" xlink:href="phytokeys-257-065_article-151771__-g003.jpg" position="float" orientation="portrait" xlink:type="simple" id="oo_1344114.jpg"><uri content-type="original_file" xlink:type="simple">https://binary.pensoft.net/fig/1344114</uri></graphic></fig></tp:treatment-sec></tp:taxon-treatment>
