# Supplementary material for: ﻿Arundinellamainlingensis (Poaceae), a new species from Xizang, China
Source: PhytoKeys. 2025 Jun 3;257:65–78. doi: 10.3897/phytokeys.257.151771 (PMC12152490; doi:10.3897/phytokeys.257.151771)
Supplement: XML Treatment for Arundinella yunnanensis [file phytokeys.257.151771-treatment2.xml]

<!DOCTYPE tp:taxon-treatment
  PUBLIC "-//TaxonX//DTD Taxonomic Treatment Publishing DTD v0 20100105//EN" "tax-treatment-NSO.dtd">
<tp:taxon-treatment xmlns:tp="http://www.plazi.org/taxpub"><tp:treatment-meta><kwd-group><label>Taxon classification</label><kwd>
                <named-content content-type="kingdom">Plantae</named-content>
              </kwd><kwd>
                <named-content content-type="order">Poales</named-content>
              </kwd><kwd>
                <named-content content-type="family">Poaceae</named-content>
              </kwd></kwd-group><mixed-citation publication-type="journal"><person-group><name><surname>Tian</surname><given-names>Yu-Wei</given-names></name><name><surname>Zhang</surname><given-names>Xie-Yong</given-names></name><name><surname>Yan</surname><given-names>Ping</given-names></name><name><surname>Chen</surname><given-names>Wen-Li</given-names></name></person-group><article-title>﻿<italic><tp:taxon-name><tp:taxon-name-part taxon-name-part-type="genus" reg="Arundinella">Arundinella</tp:taxon-name-part><tp:taxon-name-part taxon-name-part-type="species" reg="mainlingensis">mainlingensis</tp:taxon-name-part></tp:taxon-name></italic> (<tp:taxon-name><tp:taxon-name-part taxon-name-part-type="family">Poaceae</tp:taxon-name-part></tp:taxon-name>), a new species from Xizang, China</article-title><source>PhytoKeys</source><day>03</day><month>06</month><year>2025</year><volume>257</volume><fpage>65</fpage><lpage>78</lpage><pub-id pub-id-type="doi">10.3897/phytokeys.257.151771</pub-id></mixed-citation></tp:treatment-meta><tp:nomenclature><label>﻿2.</label><tp:taxon-name>
              <object-id xmlns:xlink="http://www.w3.org/1999/xlink" content-type="arpha" xlink:type="simple">79AA4BD3-213D-5D52-925F-1104232B56FA</object-id>
              <tp:taxon-name-part taxon-name-part-type="genus" reg="Arundinella">Arundinella</tp:taxon-name-part>
              <tp:taxon-name-part taxon-name-part-type="species" reg="yunnanensis">yunnanensis</tp:taxon-name-part>
            </tp:taxon-name><tp:taxon-authority>Keng in B.S. Sun &amp; Z.H. Hu, Acta Bot. Yunnanica 2(3): 326. 1980.</tp:taxon-authority><tp:nomenclature-citation-list><tp:nomenclature-citation><tp:taxon-name>
                  <tp:taxon-name-part taxon-name-part-type="genus" reg="Arundinella">Arundinella</tp:taxon-name-part>
                  <tp:taxon-name-part taxon-name-part-type="species" reg="yunnanensis">yunnanensis</tp:taxon-name-part>
                </tp:taxon-name><comment>Keng, Claves Gen. Sp. Gram. Prim. Sinic. 130. 1957, nom. inval.; Illus. Fl. China: <tp:taxon-name><tp:taxon-name-part taxon-name-part-type="family">Gramineae</tp:taxon-name-part></tp:taxon-name> 730. fig. 678. 1959, nom. inval.</comment></tp:nomenclature-citation></tp:nomenclature-citation-list></tp:nomenclature><tp:treatment-sec sec-type="material" id="SECID0EIMAG"><title>Type.</title><p>China • Yunnan, Gongshan, Suroula, hillside meadows, 3000 m elev., Oct 1935, <italic>C.W. Wang 66574</italic> (holotype: PE 00261943!; isotypes: A 00023142 [image!]; NAS 00566677[image!] and 00515176[image!]).</p></tp:treatment-sec><tp:treatment-sec sec-type="description" id="SECID0EQMAG"><title>Description.</title><p><bold><italic>Perennials</italic></bold>, loosely tufted. <bold><italic>Culms</italic></bold> 30–60 cm tall, 1–1.5 mm in diam., smooth and glabrous, with 4–7 nodes. <bold><italic>Leaf sheaths</italic></bold> glabrous; <bold><italic>ligules</italic></bold> shorter than 0.1 mm, nearly absent; <bold><italic>basal blades</italic></bold> 5–8 cm long, 1–3 mm wide, firm, flat or with involute margins, glabrous or occasionally with tubercle-based hairs; <bold><italic>cauline blades</italic></bold> 7–12 cm long, 2–4 mm wide. <bold><italic>Panicles</italic></bold> 10–15 cm long, contracted. <bold><italic>Spikelets</italic></bold> 4.5–5.2 mm long, 2-flowered, purple, glabrous, in pairs with one long-pedicelled, the pedicel 3 mm long and one short-pedicelled, the pedicel ca. 1 mm long; <bold><italic>lower glumes</italic></bold> ca. 3.5 mm long, 3-veined, ovate-lanceolate; <bold><italic>upper glumes</italic></bold> 4.2–5 mm long, 5-veined; <bold><italic>lower florets</italic></bold> ca. 4 mm long, staminate; <bold><italic>lemmas</italic></bold> 5-veined; <bold><italic>upper florets</italic></bold> ca. 3 mm long; <bold><italic>lemmas</italic></bold> of the upper floret slightly scabrid on back, 5-veined, apex awned, the awns ca. 3.5 mm long, geniculate with brown twisted column; <bold><italic>paleas</italic></bold> slightly longer than lemma; <bold><italic>anthers</italic></bold> 1.8–2 mm long, purplish-red. <bold><italic>Caryopses</italic></bold> ca. 1.6 mm long, obovate-oblong, brownish.</p></tp:treatment-sec><tp:treatment-sec sec-type="distribution" id="SECID0ELOAG"><title>Distribution and habitat.</title><p>Found only in China in Gongshan, Yunnan, growing in hillside meadows at an elevation of 3000 m.</p></tp:treatment-sec><tp:treatment-sec sec-type="phenology" id="SECID0EQOAG"><title>Phenology.</title><p>Flowering and Fruiting from July to September.</p></tp:treatment-sec></tp:taxon-treatment>
